# Supplementary material for: In situ analysis of FGFR2 mRNA and comparison with FGFR2 gene copy number by dual-color in situ hybridization in a large cohort of gastric cancer patients
Source: Gastric Cancer. 2017 Aug 29;21(3):401–12. doi: 10.1007/s10120-017-0758-x (PMC5906494; doi:10.1007/s10120-017-0758-x)
Supplement: Supplementary file 2 — Supplementary material 2 (XLSX 12 kb) [file 10120_2017_758_MOESM2_ESM.xlsx]

## Sheet: Sup Table 1
Supplementary Table 1
Journal: Gastric Cancer
Title: In situ analysis of FGFR2 mRNA and comparison with FGFR2 gene copy number by dual-color in situ hybridization in a large cohort of gastric cancer patients
Journal: Gastric Cancer
Authors: Yasutoshi Kuboki, Christoph A. Schatz, Karl Koechert, Sabine Schubert, Janine Feng, Sabine Wittemer-Rump, Karl Ziegelbauer, Thomas Krahn, Akiko Kawano Nagatsuma, Atsushi Ochiai
Corresponding author: Christoph A. Schatz, email: christoph.schatz@bayer.com
Supplementary Table 1.
Clinicopathological characteristics ( RNA in situ hybridization)
		No. of Patients
Characteristic			%
Age, years Median		64
Gender
Male		488	69.1
Female		218	30.9
Deapth of invasion
pT1		317	44.9
pT2		92	13
pT3		181	25.6
pT4		116	16.4
pTNM stage
I		338	49.2
II		159	23.2
III		128	18.7
IV		61	8.9
Tumor Histology
pap		20	2.8
tub1		110	15.6
tub2		237	33.6
por1		59	8.4
po2		191	27.1
sig		75	10.6
muc		14	2.0
Lymphatic invasion
yes		307	43.5
no		398	56.5
Adjuvant Chemotherapy
yes		85	12.2
no		614	87.8

## Sheet: Sup Table 2
Supplementary Table 1
Journal: Gastric Cancer
Title: In situ analysis of FGFR2 mRNA and comparison with FGFR2 gene copy number by dual-color in situ hybridization in a large cohort of gastric cancer patients
Journal: Gastric Cancer
Authors: Yasutoshi Kuboki, Christoph A. Schatz, Karl Koechert, Sabine Schubert, Janine Feng, Sabine Wittemer-Rump, Karl Ziegelbauer, Thomas Krahn, Akiko Kawano Nagatsuma, Atsushi Ochiai
Corresponding author: Christoph A. Schatz, email: christoph.schatz@bayer.com
Supplementary Table 2.
Clinicopathological characteristics ( DNA in situ hybridization)
		No. of Patients
Characteristic			%
Age, years Median		64
Gender
Male		396	69.6
Female		173	30.4
Deapth of invasion
pT1		258	45.2
pT2		75	13.1
pT3		135	23.6
pT4		103	18
pTNM stage
I		276	48.5
II		127	22.3
III		114	20
IV		52	9.1
Tumor Histology
pap		16	2.8
tub1		95	16.7
tub2		189	33.2
por1		51	9.0
po2		153	26.9
sig		53	9.3
muc		12	2.1
Lymphatic invasion
yes		260	45.7
no		309	54.3
Adjuvant Chemotherapy
yes		67	12
no		493	88
