# Supplementary material for: In situ analysis of FGFR2 mRNA and comparison with FGFR2 gene copy number by dual-color in situ hybridization in a large cohort of gastric cancer patients
Source: Gastric Cancer. 2017 Aug 29;21(3):401–12. doi: 10.1007/s10120-017-0758-x (PMC5906494; doi:10.1007/s10120-017-0758-x)
Supplement: Supplementary file 3 — Supplementary material 3 (XLSX 11 kb) [file 10120_2017_758_MOESM3_ESM.xlsx]

## Sheet: Sup Table 3
Supplementary Table 3
Title: In situ analysis of FGFR2 mRNA and comparison with FGFR2 gene copy number by dual-color in situ hybridization in a large cohort of gastric cancer patients
Journal: Gastric Cancer
Authors: Yasutoshi Kuboki, Christoph A. Schatz, Karl Koechert, Sabine Schubert, Janine Feng, Sabine Wittemer-Rump, Karl Ziegelbauer, Thomas Krahn, Akiko Kawano Nagatsuma, Atsushi Ochiai
Corresponding author: Christoph A. Schatz, email: christoph.schatz@bayer.com
	#samples	% of samples analyzed
total	1036	1
RNAscope assay performed	1036	1
positive RNAscope signal	718	0.69305
no core/ no tumor	40	0.03861
failed RNAscope	278	0.26834
DISH assay performed	967	1
positive DISH signal	578	0.597725
no core/ no tumor	38	0.0392968
failed DISH assay	351	0.362978
RNAscope and DISH assay performed	967	1
RNAscope but no DISH signal	196	0.202689
DISH but no RNAscope signal	110	0.113754
RNAscope and DISH failed	193	0.199586
signals for RNAscope and DISH	468	0.483971

## Sheet: Sup Table 4
Supplementary Table 4
Title: In situ analysis of FGFR2 mRNA and comparison with FGFR2 gene copy number by dual-color in situ hybridization in a large cohort of gastric cancer patients
Journal: Gastric Cancer
Authors: Yasutoshi Kuboki, Christoph A. Schatz, Karl Koechert, Sabine Schubert, Janine Feng, Sabine Wittemer-Rump, Karl Ziegelbauer, Thomas Krahn, Akiko Kawano Nagatsuma, Atsushi Ochiai
Corresponding author: Christoph A. Schatz, email: christoph.schatz@bayer.com
	PPIB Score 0	PPIB Score 1	PPIB Score 2	PPIB Score 3	PPIB Score 4
FGFR2 Score 0	259	68	50	32	3
FGFR2 Score 1	51	118	81	29	7
FGFR2 Score 2	19	49	52	46	10
FGFR2 Score 3	7	20	18	21	5
FGFR2 Score 4	1	3	4	5	4
FGFR2 Score 5	4	2	0	4	2
	PPIB Score 0	PPIB Score 1	PPIB Score 2	PPIB Score 3	PPIB Score 4
FGFR2 Score 0	0.628641	0.165049	0.121359	0.0776699	0.00728155
FGFR2 Score 1	0.178322	0.412587	0.283217	0.101399	0.0244755
FGFR2 Score 2	0.108571	0.28	0.297143	0.262857	0.0571429
FGFR2 Score 3	0.0985915	0.28169	0.253521	0.295775	0.0704225
FGFR2 Score 4	0.0344828	0.103448	0.137931	0.172414	0.137931
